# Supplementary material for: Analysing Sr isotopes in low‐Sr samples such as single insects with inductively coupled plasma tandem mass spectrometry using N2O as a reaction gas for in‐line Rb separation
Source: Rapid Commun Mass Spectrom. 2020 Feb 5;34(5):e8604. doi: 10.1002/rcm.8604 (PMC7050539; doi:10.1002/rcm.8604)
Supplement: Supplementary file 1 — Data S1 Supporting Information [file RCM-34-e8604-s001.xlsx]

## Sheet: Sr isotope & trace element data
ID	Latitude	Longitude	87/86 Sr	1 sd	Weight grams	Li ppm	Be ppm	P ppm	Sc ppm	Ti ppm	Cr ppm	Co ppm	Ni ppm	Cu ppm	Zn ppm	As ppm	Rb ppm	Sr ppm	Y ppm	Zr ppm	Nb ppm	Mo ppm	Cd ppm	Sn ppm	Sb ppm	Cs ppm	Ba ppm	La ppm	Ce ppm	Pr ppm	Nd ppm	Sm ppm	Eu ppm	Tb ppm	Gd ppm	DY ppm	Ho ppm	Er ppm	Tm ppm	Yb ppm	Lu ppm	Hf ppm	Ta ppm	W ppm	Tl ppm	Pb ppm	Th ppm	U ppm
EB01	-27.3859	153.03			0.1533	0.13133	0.0153619	7742.13	0.06537	7.19607	0.7253	0.141811	0.666031	60.7742	294.025	0.00239386	3.22917	2.70944	0.0674897	0.462347	0.0155466	0.0768782	0.0443014	0.107436	0.0768997	0.019615	3.78749	0.178156	0.162728	0.0146368	0.0575309	0.0113987	0.00453788	0.00192822	0.0106213	0.00871136	0.00155277	0.00500419	0.000701822	0.00435701	0.000628083	0.0116592	0.000290988	0.00863092	0.00154095	0.396448	0.0165553	0.0041257
EB02	-27.524	152.764	0.723525	0.00327893	0.17613	0.0321384	0.00557899	8112.36	0.0631631	6.14823	4.92889	0.11357	0.38335	69.6822	376.866	7.25523	1.75912	2.5512	0.0475645		0.0158133	0.120587	0.0179481		0.0285013	0.00495897	5.14301	0.0630334	0.110478	0.0130497	0.0494655	0.0102222	0.00307538	0.00141976	0.0090884	0.00753717	0.00133343	0.0038309	0.000536763	0.00346249	0.000487889		5.56505e-05	0.00324245	6.52691e-09	23.1603	0.0175616	0.00433354
EB03	-27.5303	152.886	0.74628	0.00170161	0.13765	0.241896	0.0209982	11774.4	0.171057	16.0168	0.740185	0.125711	0.438724	35.4312	281.311	44.6805	0.975321	2.75755	0.144722	0.417093	0.0280336	0.95937	0.00537731	0.0673604	0.0611044	0.0528596	3.70413	0.281317	0.519859	0.0576355	0.217606	0.0421845	0.00913932	0.00564956	0.0370484	0.0305257	0.00552513	0.0144377	0.00198484	0.0117744	0.00155569	0.0120934	0.00021519	0.346024	0.00415942	1.2543	0.0466903	0.0133883
EB04	-27.5614	152.889	0.73443	0.00357171	0.1521	0.0694166	0.00571794	11251.4	0.0701326	8.12008	0.444203	0.0716491	0.291426	26.8553	286.4	76.3298	0.564549	3.07911	0.0572117	0.213734	0.0161835	0.506323	0.0176299	0.0574603	0.138275	0.0175847	1.02738	0.0982046	0.163848	0.018787	0.0732995	0.0155406	0.00360519	0.00214757	0.0146889	0.0114604	0.00203573	0.00580623	0.000811506	0.00469546	0.000674411	0.00504237	0.000526493	0.165884	0.00137576	0.297046	0.0153026	0.00307053
EB05	-26.77	153.122	0.718667	0.00463829	0.1747	1.24918e-05	0.000124354	3842.12		0.497529	0.685059	0.0108131	0.466899	18.1867	30.8009		2.40797	0.247294	0.00224568		0.000904015	0.189495	0.0277113	0.00646402	0.00446289	0.001201	0.231865	0.0046615	0.0062368	0.000582532	0.00212682	0.000343292	0.000130528	5.65532e-05	0.000474615	0.000327287		0.000147145	2.01724e-05	7.66264e-05	1.625e-05		0.000612652	0.00176153	0.00039359	0.00205941	0.000338368
EB06	-27.5073	153.239			0.18642		0.00038747	7757.41	0.0377159	2.70407	0.425909	0.025221		29.6065	196.349		1.39056	1.32969	0.0199811	0.440617	0.00487705	0.608892	0.087431	0.0224435	0.0542117	0.263701	0.427091	0.174382	0.283494	0.00575697	0.0221866	0.00522171	0.00147815	0.000764704	0.00509719	0.00422712	0.000819716	0.00224037	0.000307613	0.00185622	0.000169812	0.00434209	0.000104248	0.388996	0.00182739	1.12967	0.0060227	0.00280172
EB07	-27.5303	152.886	0.720544	0.00364842	0.20778	0.0119989	0.00233494	8899.37	0.0314442	5.50613	0.54058	0.0485854	0.306903	18.5696	213.207	207.631	0.206532	1.86775	0.0232943	0.270648	0.010206	0.36798	0.00286686		0.0924456	0.00488352	0.743344	0.0697445	0.126862	0.00850315	0.0310429	0.0052803	0.00130611	0.000789344	0.00505852	0.00458965	0.00080651	0.00226977	0.000333708	0.00187231	0.00024983	0.0024598	0.0005136	0.154389		1.1469	0.00856301	0.00213211
EB08	-27.3721	152.887	0.717966	0.00259194	0.2298	0.0477526	0.00149941	7766.02	0.086869	1.5546	0.461648	0.0154041	0.00907532	27.0037	150.157	76.6879	0.679666	1.71298	0.0169573	0.188285	0.00294298	0.340084	0.00412328	0.014541	0.0460596	0.00993583	0.500011	0.0358224	0.0653692	0.00687633	0.0264512	0.0044434	0.000956627	0.00051829	0.0037281	0.0027514	0.000509366	0.0015588	0.000228299	0.0014466	0.000231852	0.00267729	9.99679e-05	0.157165	0.000488767	0.193588	0.00473767	0.00115303
EB09	-27.3721	152.887	0.708488	0.00285492	0.18156	0.0178079	0.000696782	7646.08	0.0841083	0.979448	0.253952	0.0535167	0.00564148	60.5501	154.056	2.65461	0.234852	2.19379	0.00248166	0.024095	0.00137614	1.53994	0.00301739	0.00855303	0.0043803	0.00653514	0.118766	0.00835984	0.0171727	0.00154704	0.00547963	0.000990837	0.000231556	0.000107682	0.000793919	0.000607972	3.33957e-05	0.000243331	8.85308e-06	0.000157343	3.75923e-05	0.000474923	0.000248442	0.0045314	0.000797018	0.124965	0.000679058	0.00119336
EB10	-27.3914	152.972	0.718251	0.00386981	0.27953		0.00086635	5266.95	0.0458956	0.46059	1.45355	0.0107457	0.251031	13.1957	104.33	49.0121	0.190796	0.632892	0.00608259	0.0190692	0.000504969	0.411083	0.0106937		0.0075204	0.00141271	0.302251	0.0115576	0.0194404	0.00227053	0.00867698	0.00160178	0.000345819	0.00020683	0.00146571	0.00113233	0.000169417	0.000619606	7.64558e-05	0.000454181	6.16344e-05		8.54273e-06	0.0766533		0.548199	0.00103697	0.00118735
EB11	-27.2998	152.929	0.717654	0.000936978	0.0288			8297.79		4.06179	0.376238	0.0262698	2.11668	21.2997	169.526	49.8905	0.254327	1.28473	0.0117323		0.00680865	0.732005	0.00754849		0.0274462		0.275768	0.0340713	0.0644677	0.00628374	0.0225909	0.00414549	0.000706727	0.000445421	0.00370864	0.00224491		0.00119151	0.000142989	0.00081392	8.05574e-05		0.000258271	0.162741		0.877955	0.00776621
EB12	-27.6993	152.76	0.721149	0.00227569	0.08901	0.0689395	0.0156923	9496.23	0.0117109	4.96803	0.169395	0.35056	36.8836	33.0202	83.986	0.124988	11.2857	1.10108	0.0233258		0.00988535	0.242765	0.0686701		0.0117723	0.00116262	4.38644	0.0350712	0.0714176	0.00780633	0.0316509	0.0067681	0.00188067	0.000932509	0.00627831	0.00486685	0.000743168	0.00261399	0.00035253	0.00203171	0.000310771	0.000441127	0.00142866	0.00316794	2.53033e-08	0.293237	0.009059	0.00332922
EB13	-27.34	152.934	0.734743	0.00421136	0.1068	0.026955	0.00397813	6424.7		3.27242	0.100497	0.0906778	0.775928	33.9683	62.2323	0.0412575	10.0876	0.386252	0.0157358		0.00757385	0.093707	0.0158624		0.0133868	0.00338777	1.26886	0.041922	0.0489842	0.00532492	0.0197254	0.00374635	0.00084648	0.000560804	0.00341319	0.00285732	0.000432554	0.00162137	0.000224263	0.00125844	0.000175084		1.02384e-05	0.00507536		0.0306103	0.0088401	0.00160269
EB14	-27.5614	152.889	0.717195	0.00172482	0.06237	0.0366473	0.00315178	27986.4	0.0107851	10.8641	1.39025	0.083545	0.676442	139.184	753.882	6500.64	6.53058	3.15314	0.0419506	3.41522	0.0203649	1.53447	0.0110633	0.0647278	0.205559	0.835208	1.27265	0.11525	0.190416	0.022184	0.0812124	0.014855	0.00243651	0.00175274	0.0120065	0.00875384	0.00111	0.0042157	0.00061074	0.00347821	0.000508065	0.00448512	0.0015807	0.320555	0.000970926	1.09897	0.0250647	0.0045453
EB15	-27.2609	153.011	0.718138	0.00370761	0.02679	0.177869	0.00582534	11978.3	0.254775	15.391	1.46502	0.119103		35.627	100.574	0.411229	24.0768	4.9901	0.0701785	0.296775	0.0284906	0.336758	0.031936	0.0432737	0.0473338	0.290667	13.9405	0.179431	0.282253	0.0321488	0.114396	0.0199328	0.00486992	0.0023146	0.0161321	0.0123082	0.00199051	0.00600409	0.000793313	0.00545964	0.000883339	0.00643552	0.000170964	0.0244931	0.0228888	0.106446	0.0295015	0.00674987
EB16	no location given		0.717289	0.00510266	0.0352	0.0592846	0.00613469	12066.2	0.0363335	4.0178	0.714927	0.0991861	1.18785	134.486	472.623	3.02868	14.1902	1.74795	0.0217673	0.0994335	0.00593974	0.869339	1.00532	0.132563	0.0388221	0.0477055	2.48951	0.0635725	0.117382	0.0137171	0.0496856	0.00905006	0.00218	0.00115	0.00762017	0.00514329		0.00274156	0.000345459	0.00182683	0.000352374	0.00295216	4.42252e-05	0.0131462	0.00336238	3.64149	0.0148273	0.00245861
EB17	-27.3666	152.887	0.710507	0.0029267	0.09187		0.00292245	7496.9	0.00400932	1.27823	0.318765	0.0469689		48.1039	168.324	1.49462	13.5539	1.75753	0.00747702	0.120555	0.00185648	0.140474	0.133979	0.0140496	0.00165512	0.0291071	4.52777	0.0279116	0.0313578	0.00320934	0.0108363	0.00175489	0.00080977	0.000227745	0.0016961	0.0012591	0.000239393	0.000799126	0.000109503	0.000614462		0.0023277	9.09071e-06		0.0030417	0.209332	0.00487404	8.61146e-05
EB18	-27.3014	152.988	0.726905	0.00383542	0.07929		0.00142664	8805.66	0.0347903	5.98963	0.225455	0.350229		20.1537	133.56	1.37004	20.2722	0.878606	0.032455	0.0686256	0.0122087	0.175497	0.659843		0.0137399	0.108119	2.8313	0.0546737	0.101378	0.0123532	0.0441044	0.00905658	0.00203611	0.00115926	0.00770418	0.00647326	0.00121074	0.00341022	0.000451305	0.00274096	9.45178e-05	0.00180774	0.000563832		0.00504523	0.103219	0.0195733	0.00276252
EB19	-27.3666	152.887	0.709611	0.00585022	0.08827	0.0245567	0.00360127	8579.03	0.0362174	1.44029	0.178551	0.121834	1.33595	46.6778	106.84	0.225625	7.30467	2.19824	0.00796678		0.00263982	0.87414	0.0880054		0.00442823	0.00566967	5.76286	0.0214108	0.0254619	0.00280417	0.00966843	0.00177989	0.000718998	0.000257206	0.00178236	0.0013826	0.000113202	0.000672553	9.74392e-05	0.00060743	7.45658e-05		4.4523e-05	0.000444406		0.0549234	0.0050985	0.000954928
EB20	-27.4757	153.03	0.707173	0.00154168	0.04746	0.0613562	0.00217208	9669.94	1.48393	5.0115	0.879808	0.0755913	0.832919	10.6777	94.3553	0.729995	9.86298	1.91761	0.0201885	0.147032	0.00762976	0.290637	0.132451	0.0514476	0.0115909	0.00277918	2.14203	0.0252939	0.0733486	0.00508966	0.0201488	0.00427052	0.00143727	0.000804007	0.00487387	0.00430791	0.000220382	0.00268854	0.000388465	0.00228256	0.000349278	0.00464284	0.00040513	0.0094778	0.00859687	0.231189	0.0177931	0.00186404
EB21	-27.4757	153.03	0.716967	0.00522579	0.03715		0.0460185	9037.77		22.7359	0.512992	0.0995458	0.99752	9.73843	120.469	0.149905	5.19604	2.9735	0.0453519		0.0939191	1.46979	0.0820242		0.0718421		3.74855	0.0574376	0.0644169	0.00655366	0.025032	0.00543607	0.00170748	0.000963954	0.00574876	0.00606609	0.00100975	0.00425766	0.00061043	0.00387934	0.000565727		4.10414e-05	0.0352672		0.311392	0.0135856	0.0049844
EB22	-27.5161	153.089	0.709165	0.000969718	0.06699	0.0820349	0.00892978	10542.3	0.0284671	1.55357	0.290109	0.0435018	0.389084	14.7098	85.3358	0.10113	18.2868		0.0141507	0.161483	0.00268853	0.210803	0.0478123	0.051117	0.0111337	0.0655288	56.7684	0.0589882	0.0507551	0.00555529	0.0209652	0.00429902	0.00557344	0.000491551	0.00374911	0.0027213	1.1794e-05	0.00133297	0.00019378	0.00123718	0.000202303	0.0038993	2.10065e-05	0.0019867	0.00291966	0.112929	0.0162199	0.00132
EB23	-27.34	152.934	0.714786	0.00518845	0.03739	0.0518557	0.003109	10871.1	0.221381	1.74682	0.328782	0.121144	3.27216	15.7594	235.295		11.8773	3.13796	0.0166813	0.067364	0.00266917	0.207352	0.644938	0.0667844	0.0449907	0.0236382	6.17657	0.042173	0.0639411	0.00588316	0.0198649	0.00388713	0.0012982	0.000560245	0.00384953	0.00295972		0.00156059	0.000230581	0.00144204	0.00025279	0.00158259			0.00464871	0.0918896	0.00967079	0.00533986
EB24	-27.4756	152.992	0.720941	0.00502957	0.03447			10091.8		5.68924	1.05905	0.0140059		40.307	164.736	4.33275	6.2209	0.779305	0.0312774	0.041644	0.0128075	1.17939	0.012921	0.0613207	0.0577946	0.00326777	2.24308	0.0840364	0.122749	0.0114002	0.0436388	0.00760064	0.00201041	0.000936584	0.00673657	0.00506004	0.00092219	0.00273538	0.000316621	0.00168418		0.000664379	0.000633684		0.00393056	0.573269	0.0106102
EB25	-27.4757	153.03	0.730167	0.00255404	0.03861		0.00674199	9351.8	0.0506966	5.629	0.244881	0.00193599		9.20419	145.027	2.79826	9.59507	1.45465	0.086303	0.138162	0.016248	1.30219	0.155334	0.0641973	0.123332	0.00920394	2.82335	0.10119	0.131393	0.013877	0.05374	0.0104266	0.00628699	0.00175621	0.00961622	0.0067074	0.00125458	0.00378916	0.000517655	0.00280256		0.00288933	0.000537658			0.0799217	0.0369765	0.00301226
EB26	-27.52	152.94	0.714478	0.000420974	0.06321		0.000671972	8354.75	0.125482	2.54193	0.849538	0.100003		18.7687	65.6947	0.573544	1.43556	0.973696	0.00993472	0.0340516	0.00404381	0.836116	1.59618	0.0635836	0.00860056	0.00514976	1.20475	0.0196782	0.036166	0.00363003	0.0132808	0.00276703	0.000565668	0.000267425	0.00217718	0.00176537	0.000133647	0.000923105	9.04264e-05	0.000758647	0.000154055	0.000839244	4.43941e-05	0.00101959	0.000201899	0.207637	0.00619897	0.000805362
EB27	-27.4698	153.025	0.708257	0.00370924	0.02906			9940.76		2.48785	1.76889	0.0709985		18.3293	108.146	4.79488	0.699645	2.06572			0.00279987	0.536939			0.0115809		5.22222	0.0274192	0.0161782	0.00272604	0.00277716	0.000216036	0.000367598	0.000427217	0.000748246			0.000159614					0.00015641			0.194483
EB28	-27.442	153.167	0.708488	0.00376781	0.05338			9008.83	0.0285585	2.56638	1.22261	0.180706	0.737303	19.501	96.8798	0.17603	1.33359	1.1571	0.00147774		0.00511594	0.611301	0.036048		0.0111369		1.9774	0.00189366	0.00845767	0.000519702	0.00212115	0.000496792	0.000121404	5.39469e-05	0.000459505	0.000162848		0.000156481					4.89749e-06	0.000872011		0.249987	0.00242703	3.73522e-05
EB29	-27.4757	153.03	0.72803	0.00283194	0.02088		0.0839454	9986.46		23.9687	2.00788	0.22042	2.43833	25.6176	73.1196	0.219103	0.511276	1.64861	0.0528003		0.160719	0.666529	0.0176264		0.115922		3.41125	0.0355044	0.0836017	0.00935068	0.0343101	0.00666757	0.00307777	0.0012786	0.00771548	0.00728233	0.000884832	0.00458137	0.000624378	0.0037005	0.000474872		0.00230646	0.0742774		0.915839	0.0169254	0.00935166
EB30	-27.47	153.024	0.708374	0.00364138	0.04131		0.00182005	9569		3.81614	0.234843	0.0391746	59.7267	17.0966	101.185	0.0486298	1.35586	7.28911	0.00233823		0.0060641	0.494414	0.0090067		0.0183629		27.2189	0.0111398	0.0351608	0.0023627	0.00878366	0.00161838	0.00212973	0.000164364	0.00115101	0.000710392		0.000248373	2.42784e-05	2.06093e-05	1.82164e-05		4.85189e-05			0.235366	0.00775606	0.000406967
EB31	-27.3014	152.988			0.02235	0.135417	0.00266859	8919.52	0.722167	6.40051	0.457511	0.111455		18.4344	82.1577	0.112481	4.47785	1.53255	0.018182	0.199285	0.012692	0.288901	0.01293	0.0123586	0.0198891	0.0146812	0.771839	0.025271	0.0579121	0.00456903	0.0156037	0.00348235	0.000632614	0.000318003	0.00281161	0.00256675	3.39117e-05	0.00156821	4.93753e-05	0.00123927	0.00067096	0.00425971	3.04436e-05		0.00121401	0.108529	0.00797768	0.000596881
EB32	-27.4919	152.898			0.0675	0.0955298	0.00360282	11007.7	0.0312284	6.70526	0.279653	0.0722677	0.95899	24.999	105.41	0.370065	0.871903	0.783408	0.0260525	0.215746	0.0110929	0.438932	0.0148152	0.0763643	6.15536	0.0118974	2.03706	0.0403381	0.0607265	0.00839115	0.0314143	0.00636692	0.00152406	0.000892949	0.00591728	0.00520656	0.0004862	0.00265815	0.000387626	0.00238915	0.000344028	0.00555859	4.88489e-05	0.0012516		10.3898	0.00763608	0.000580491
EB33	-27.4698	153.025	0.716023	0.00335545	0.05861	0.0328149	0.0019814	11603	0.028455	2.59694	1.02645	0.218062	0.927668	23.3071	117.946	0.286942	2.06111	1.59671	0.0104495	0.0718543	0.00474714	0.465745	0.0681921	0.0626939	0.184112	0.00246422	6.91856	0.0341273	0.0392552	0.00627237	0.0207639	0.00374508	0.00122079	0.000426355	0.00317566	0.00216273		0.00114622	0.00017485	0.000793603	9.52567e-05	0.00177831	7.92925e-06			0.408941	0.00375519
EB34	-27.5	153	0.712198	0.00433637	0.2971			906.09	0.0203849	0.295031	0.151009	0.0133269		3.33036	6.08912	0.00609034	0.0907315	0.173734	0.000905924	0.00684892	0.000540036	0.0342805	0.00203573	0.00374712	0.00354753	0.000264225	0.266505	0.00198893	0.00491699	0.000290582	0.0010191	0.000167647	5.9758e-05	3.25851e-05	0.000135306	0.000106374		6.40718e-05	2.59575e-07	5.38828e-05	1.08022e-05	0.000140045	1.73482e-05	0.000577784	2.97346e-07	0.019088	0.00054514	3.90459e-06
EB35	-27.4158	153.043	0.710198	0.00153592	0.04212			9019.41		1.06885	2.235	0.287169		25.6433	107.309	1.48167	3.63781	1.49137			0.000651419	0.571703	0.0834643		0.00729846		5.01655		0.00419171				0.000332955					7.76276e-05					0.000395617			0.155866
EB36	-27.3814	153.012	0.714809	0.0016081	0.0376	0.054273	0.0016829	8951.56	0.0923008	2.1224	3.29933	0.0860597	3.46901	22.8948	114.405		4.84334	1.5099	0.0155276	0.0988322	0.00277788	0.657451	0.131082	0.0304544	0.014361	0.014779	2.80925	0.0355785	0.070267	0.00740447	0.0258989	0.00494355	0.000969276	0.000610881	0.00406737	0.00336814		0.00169189	0.000240431	0.00130298	0.000191988	0.00266561		0.015995		0.341617	0.0126914
EB41	-26.5572	152.907	0.711639	7.47678e-05	0.02429		0.000192542	11168.9	0.0865923	2.26183	2.98043	0.217761	2.31803	15.2903	68.5007	0.0400304	12.8048	0.996425			0.00747295	0.63418	0.0184375		0.0127463		0.315317		0.0157696	0.000205384	0.00113185	0.000221399			0.000170196									0.00274524		0.0154478	0.000765256
EB42	-27.47	153.024	0.712845	0.00475764	0.02278	0.126446	0.00541773	12600	0.177017	7.75389	3.42575	0.41287	4.26637	27.2915	125.909	0.855893	8.43055	7.06354	0.0361946	0.212984	0.0138867	0.828493	0.0232338	0.0993448	0.085828	0.0658586	12.5965	0.0678406	0.112225	0.0122768	0.0411528	0.00808211	0.00279657	0.00115454	0.00795535	0.00694901	0.000186145	0.00371144	0.000541315	0.00319019	0.000524827	0.00637765	0.000135023	0.0171878		1.03395	0.0124386	0.00108516
EB43	-27.5333	153.1			0.02343	0.0586914	0.000757574	345.8	0.0923956	0.0918142	0.148021			0.848925	4.34354		0.101959	0.011659		0.0763026		0.133196				0.00791323	0.0354003	0.000623335	0.0088638												0.000173261	0.00153284
EB44	-27.4158	153.043	0.709316	0.00332618	0.0252			11155.8		6.64629	2.71368	0.221958		30.6237	219.446	6.02966	7.61691	2.87008		0.0240833	0.00304943	0.650412	0.598992		0.0116352	0.00998097	3.42522	0.000291668	0.0212666	0.000910886	0.00460558	0.0005188	0.000341297		0.000386459	1.94267e-05		0.00031532								0.301859
EB45	-27.2967	153	0.709186	0.00353046	0.02529	0.0951572	0.00224981	15366.8	0.110233	2.56962	0.742905	0.491163	3.81073	34.2219	117.253		8.54657	8.74007	0.00502762	0.175727	0.00266717	0.588009	0.290259	0.0646043	0.0185465	0.0382551	5.62353	0.00955112	0.0190563	0.00198345	0.00700575	0.00160592	0.000898668	0.00019313	0.00166885	0.00113925		0.000805649	0.000113593	0.00067347	0.000111609	0.00411938		0.00565134	0.0584692	0.563298	0.000790723
EB46	-27.47	153.024	0.711665	0.00239424	0.02727			9629.26		3.07137	1.26375	0.23586	269.619	15.4371	112.246	0.462595	7.4869	5.19155	0.00382998		0.00402754	0.283516	0.1021		0.0222545		5.11778	0.00578062	0.0163255	0.00180998	0.00704117	0.00155907	0.000625079	0.000152345	0.00124644	0.000827607		0.000358606	1.07728e-05		4.4035e-05		0.00024104	0.00280852		4.4192	0.00156071	0.00440122
EB47	-27.6144	152.789	0.708257	0.0035442	0.02053			10394.2	0.337803	2.80308	1.11659	0.544219		18.9446	70.595		6.99383	3.75315	0.00794256	0.0383168	0.00453823	0.152932	0.0145357	0.00818767	0.00134947	0.00275081	3.33713	0.0135058	0.0382494	0.00212586	0.00880832	0.00195735	0.000395016	0.000161336	0.00169749	0.00139033		0.000773418		0.000544305	7.68077e-05	0.000731757	0.000124454		0.00267226	0.0710486	0.00235843
EB48	-27.0833	153.133	0.705562	0.00413183	0.15531	0.11502	0.000822768	7322.78		2.64399	0.336222	0.0139506	0.2054	17.0802	114.86	0.289207	4.75583	1.82727	0.00864786	0.022433	0.00417553	0.0491552	0.00503147	0.0123441	0.00590906	0.00620377	2.76772	0.0282996	0.0262033	0.00422841	0.0116815	0.00211015	0.000722906	0.000262996	0.0017063	0.00135005	3.70895e-05	0.000768602	9.63146e-05	0.000610897	8.2537e-05	0.000612534	0.00115689	0.000489063		0.568617	0.00339723	0.000324079
EB49	-27.299	153.057	0.717781	0.00416	0.15151	0.0578842	0.00146392	7233.48	0.110015	4.10646	0.583503	0.141495	0.785535	12.3543	106.37	0.0618539	6.35593	1.42014	0.018549	0.101697	0.00775103	0.108594	0.0102102	0.0505308	0.0296132	0.0182105	0.948346	0.0327173	0.05857	0.00750591	0.0239086	0.00419701	0.000973728	0.00057414	0.0038042	0.00337814	0.000588606	0.0017717	0.00024186	0.00154971	0.000222785	0.00241871	0.000263341	0.0074953	0.000444075	1.95243	0.00627603	0.00176638
EB50	-27.428	152.978	0.718731	0.00323747	0.14664	0.0154219	0.00150647	6014.14	0.0264308	3.59335	1.11977	0.0350087	0.99347	12.7042	98.6552	0.0739843	4.48785	1.18988	0.0150864		0.0087053	0.154039	0.0057141		0.015792	0.00173077	2.53267	0.0216607	0.0360003	0.00381396	0.0138841	0.00281095	0.000714847	0.00038462	0.00245332	0.00214701	0.000364236	0.00124281	0.000183166	0.00109704	0.000144765		8.33612e-06	0.00271972		0.133358	0.00645223	0.00173146
EB51	-27.2833	152.983	0.726411	0.000381368	0.15749	0.0768835	0.00486661	7790.44	0.0460324	5.85717	0.778612	0.175795	1.16461	17.3469	126.337	0.14146	6.25047	1.37281	0.0370168	0.176343	0.0102277	0.148248	0.00671902	0.0207081	0.0230354	0.0303306	8.75177	0.0722233	0.127508	0.0163077	0.0570812	0.0103744	0.00269789	0.00141604	0.00932019	0.00763366	0.00129191	0.00384539	0.000578175	0.00323949	0.000431694	0.00426176	0.000104855	0.0032552	0.000107095	0.255542	0.0175001	0.00299613
EB52	-27.47	153.024	0.712202	0.00329613	0.13351		0.000808641	7248.79	0.0136773	4.39611	0.326758	0.0240496	190.669	15.3183	99.8229	0.0151548	4.11	6.39248	0.0127967	0.0111803	0.00654657	0.0562363	0.0130942		0.00600945	0.000834325	8.91872	0.0205053	0.0365524	0.00441774	0.0156977	0.00309184	0.00122579	0.000427105	0.00272381	0.00245395	0.000370228	0.00120201	0.000166437	0.00100724	0.00015254	0.000740325	0.000537688	0.00255967	1.87157e-08	0.132925	0.00905665	0.00184103
EB53	-27.34	152.934	0.716552	0.00331262	0.14775	0.0666363	0.00213758	6229.11	0.0833106	2.54019	0.714707	0.249651	0.385919	15.2109	83.9131	0.110564	5.11433	1.97885	0.0135547	0.246382	0.00455015	0.0719742	0.00318308	0.0116535	0.0148268	0.0106349	16.7606	0.0214053	0.0369168	0.00430733	0.0151871	0.00305781	0.00196818	0.000383382	0.00258555	0.00220467	0.000392837	0.00130726	0.000178249	0.00124827	0.00020973	0.00523747	0.00013884	0.00224425	0.000855507	0.0897772	0.00520736	0.000935594
EB54	-27.3014	152.988			0.16032	0.0928079	0.0030633	7524.15	0.114086	8.46342	0.865416	0.511413	0.467756	22.2284	93.4242	0.264367	9.8685	0.93317	0.0344812	0.318669	0.0174783	0.0539747	0.00806236	0.0197934	0.00936706	0.0776423	5.02452	0.0418182	0.0744446	0.00869611	0.0307216	0.00616281	0.00167162	0.000932139	0.00579752	0.00575505	0.00109051	0.00322847	0.000442445	0.00286227	0.000414515	0.00710003	0.000275215	0.00138534	0.0012761	0.182773	0.0204139	0.00344067
EB55	-27.6993	152.76	0.708449	0.00385592	0.12961	0.0549666	0.00197162	7263.17	0.0592608	3.56026	0.330158	0.375531	4.60666	18.3461	95.6977	0.144906	3.6093	3.08537	0.0169891	0.485134	0.00670001	0.133912	0.0102521	0.0527945	0.141516	0.00823882	15.5705	0.0316461	0.0605888	0.00765148	0.030738	0.0049596	0.00220985	0.000633463	0.00446802	0.00346953	0.000577821	0.00177513	0.000236959	0.00165303	0.000248206	0.0108067	4.24167e-05	0.000688369	0.000932185	0.431553	0.00701162	0.00136066
EB56	-27.5	153	0.711827	0.00453814	0.06992	0.0230104	0.00187174	5867	0.124802	2.10496	1.79514	0.0269945	0.194422	15.0276	48.858		1.45143	5.10082	0.0133705	0.0549724	0.00364414	0.304594	0.00692103	0.132331	0.0143009	0.00679648	4.60815	0.0245887	0.046981	0.00506944	0.0185009	0.00369349	0.00102948	0.000404754	0.00314242	0.00239032	0.000319711	0.00124446	0.000114426	0.000912818	0.000168259	0.00134778	0.00015156	0.00259316	0.00135605	0.179558	0.00592672	0.00106837
EB57	-27.491	153.218	0.707133	0.0044704	0.08408	0.0268404	0.000163569	7876.15	0.0474025	1.57546	1.36768	0.0612011	0.717525	10.9342	128.088	0.0307815	1.17263	2.05998	0.00516397	0.165175	0.00253247	0.186958	0.0062948	0.0170435	0.0167717	0.00696371	1.48967	0.0121533	0.0162857	0.00193577	0.00563461	0.00105653	0.0003307	0.000104648	0.000950053	0.000739356	6.88911e-06	0.000456996	1.89465e-05	0.000375717	6.27713e-05	0.00351152	3.41646e-05	0.00094005	0.000753464	0.140513	0.00170469	0.000356921
EB58	-26.799	153.133			0.09345	0.0589545	0.00219691	11499.5	0.0642781	51.2047	1.14013	0.0431937	1.85089	63.0361	175.881		9.61077	6.00826	0.0195784	2.40005	0.113288	1.02769	0.0321768	0.0959216	10.5454	0.0247255	31.3579	0.0251852	0.0496453	0.00603065	0.0224834	0.00449913	0.00321009	0.000597171	0.0039691	0.00347969	0.000393212	0.00232752	0.000414724	0.00297346	0.000547461	0.0518356	0.000721275	0.0218578	0.0145737	0.68275	0.00556692	0.00284874
EB59	-27.47	153.024	0.709572	0.00279931	0.09214		0.000716469	15952.4	0.0343038	2.38774	0.673967	0.0333923	1.07228	22.9774	269.329	0.619311	1.20272	8.92506	0.00618496		0.00355513	0.401813	0.0488057		0.03425	0.013605	2.18114	0.0124123	0.0209517	0.00252478	0.00859668	0.0017897	0.000452604	0.000250588	0.00163924	0.00112892	3.2374e-05	0.000570023	7.87977e-05	0.000464605	6.44392e-05		7.42273e-05	0.00352053		0.563431	0.00246472	0.000862482
EB60	-27.418	153.057	0.712117	0.00334727	0.0979	4.71646	0.00122391	9193.84	0.129429	1.75052	1.36779	0.0812229	2.54322	21.7634	70.3586		0.970985		0.00940477	0.229234	0.0028344	0.352834	0.0153016	0.0888033	0.0276889	0.00578458	9.81279	0.0104888	0.0223931	0.00192533	0.00695179	0.00155927	0.00109414	0.00025591	0.00137052	0.00135658	0.000161334	0.000874716	0.000101594	0.000819561	0.000264404	0.00487597	3.41613e-05	0.00810394	0.000770505	0.318281	0.00217883	0.00158792
EB61	-27.1053	152.947	0.708034	0.00258898	0.11039			6441.02	0.018836	0.667701	1.18933	0.0262804		9.88178	113.474	1.26363	2.57676	1.26546	0.00117312	0.185231	0.000472787	0.17914		0.0100208	0.00867654	0.0112132	2.17546		0.00508319	0.000147455	0.000905151	0.000120191	0.000253586	3.12012e-05	0.000193125	0.000197344	3.75456e-05	0.000258996	3.31168e-05	0.000181522		0.00386732			0.0206208	0.0286873
EB62	-27.3666	152.887	0.704006	0.00327794	0.15323	0.00304069	0.000207548	5259.85	0.04465	0.683668	0.375496	0.00424821	0.136773	6.56805	67.5488		1.20514	1.61447	0.00189893	0.00896643	0.000672691	0.217767	0.0011772	0.00688837	0.00324884	0.0118516	0.750589	0.00608427	0.00964061	0.000805862	0.00282925	0.000503721	0.000152222	4.31505e-05	0.000398243	0.000289214		0.000139164	7.73332e-07	8.10375e-05		0.000172983	0.000629897	0.000298615		0.0655854	0.000985213	0.000101589
EB63	-27.1999	153.033	0.711006	0.0034671	0.08016			6951.83		3.8439	0.943593	0.0334941		17.5723	134.806	1.13332	0.968865	3.26341	0.00341331	0.0245819	0.00422438	0.244684	0.062014	0.00670426	0.0510498	0.00175244	4.81554	0.012853	0.0185329	0.00142041	0.00620381	0.00123614	0.000636249	0.00011255	0.000943219	0.000708863	0.000122983	0.000555873	5.82556e-05	0.000177127		0.000365657	8.91612e-05			0.307276	0.00177397
EB64	-27.65	152.9	0.714106	0.00269057	0.07677		0.000727035	8780.82		5.80308	1.78197	0.107581	14.2681	15.3017	164.617	0.255837	3.08161	2.46089	0.0146929		0.0103564	0.519168	0.00771812		0.0540361		5.4244	0.0230866	0.0512862	0.0049605	0.0181295	0.00341686	0.00113166	0.000482189	0.00334587	0.0026871	0.00036193	0.00139212	0.000186665	0.0011661	0.000216547	8.73119e-05	0.000342332	0.0103066		4.6928	0.0057036	0.0012279
EB65	-27.1569	152.244	0.709428	0.0028223	0.09792	0.0292062	0.000819542	11063.7	0.0624024	1.28241	1.19362	0.0109875	0.813076	14.3121	174.345		3.98697	2.77132	0.00261814	0.137611	0.00107666	0.445267	0.00452444	0.040052	0.00877338	0.0144144	1.57138	0.00406062	0.00718726	0.000668472	0.00232525	0.000488187	0.000267438	7.0884e-05	0.000418335	0.000423718		0.000355895	5.27103e-05	0.000386659	7.30039e-05	0.00319125	2.59274e-05	1.5447e-06		0.0440016	0.00029532
EB66	-27.653	153.023	0.720744	0.00401466	0.05801	0.175612	0.00175759	7218.5	0.00358751	1.59267	0.0513355	0.514713	0.338854	12.2239	89.2482		22.7921	4.16379	0.0434714	0.0614672	0.00205702	0.0218034	0.00107847	0.0203457	0.00427452	0.0454107	2.35357	0.0484492	0.0586423	0.0115169	0.0476477	0.0100406	0.00244854	0.00152621	0.00999766	0.00848477	0.00109865	0.00432973	0.000639221	0.00343122	0.000504716	0.00122227	5.02353e-07				0.000868425	0.000260233
EB67	-27.653	153.023	0.720883	0.00287206	0.039	0.134439	0.000588649	6564.04	0.174198	3.0048	0.232828	0.547129		12.2311	65.8146		29.7547	4.80362	0.0677386	0.0416113	0.00721909	0.0285488		0.00782346	0.00867804	0.0612116	2.6241	0.0810266	0.112435	0.0191706	0.0785016	0.0167159	0.00396599	0.00213555	0.0149092	0.0119416	0.00213977	0.00624381	0.000766345	0.00455707	0.000673966	0.0010133	0.000668765	0.00388954	0.000644604	0.118379	0.00349577	0.00254978
EB68	-27.653	153.023	0.72198	0.00329879	0.05222	0.19269	0.00256051	8059.17	0.0489713	2.66982	0.118177	0.528013	0.422177	15.5163	103.416		27.4288	3.93766	0.051434	0.145403	0.00447097	0.0267519	0.00315029	0.0663663	0.0141459	0.0493988	2.5929	0.060269	0.0891511	0.0161833	0.0679371	0.0137461	0.00371769	0.00195428	0.0131745	0.0109068	0.00143987	0.0052953	0.000737336	0.00444865	0.00059612	0.00389566	0.000126635	0.00199993	0.000252442	0.00683343	0.00393496	0.00135718
EB69	-27.653	153.023	0.720148	0.00353009	0.06021	0.0229866	0.0006531	4996.99		1.04167	0.0928297	0.269048	0.37544	8.24056	54.5842	0.0374405	13.8584	2.04133	0.0211792		0.00114	0.0134934	0.00122843		0.0028096	0.015044	1.23867	0.0144881	0.0239565	0.00451899	0.0196263	0.00434006	0.00108953	0.00064087	0.00425138	0.00356185	0.000540243	0.0021019	0.000293535	0.00162487	0.000202231		2.72254e-06			0.00799411	0.000644934	0.000786272
EB70	-27.653	153.023	0.72024	0.00459533	0.03579		0.000671311	7648.2		3.17101	0.200291	0.589585	9.10571	16.5722	121.408		27.4092	5.05229	0.0558553		0.00540232	0.022149	0.00435356		0.0146392	0.0577729	3.55661	0.0633842	0.0935577	0.0153985	0.0651628	0.0138662	0.00335967	0.00191766	0.0130043	0.0103135	0.00165087	0.00537285	0.000675848	0.00375025	0.000719902		0.000442125	0.00305436	1.90721e-07	4.07418	0.00408323	0.0018
EB71	-27.653	153.023	0.720944	0.00347099	0.05178			6652.33	0.00126685	1.74327	0.333827	0.189509		10.2617	70.4924	3.11877	26.323	0.848356	0.0248761	0.0663011	0.00255779	0.0914815				0.0326643	0.247439	0.0256023	0.0383822	0.00592074	0.0253778	0.00542724	0.00157532	0.000783328	0.00514317	0.00432878	0.000833544	0.00249499	0.000322089	0.00164304		0.00121118					0.000685585
EB72	-27.653	153.023	0.716671	0.0026478	0.06904	0.1869	0.00112501	5649.91	0.230748	1.89101	0.141877	0.210985		10.6273	56.8121		20.4781	2.23903	0.029274	0.235226	0.00314604	0.0192985		0.00331634	0.00488514	0.0355686	1.30133	0.0335885	0.054031	0.00832414	0.033977	0.00702694	0.00165694	0.000876707	0.00639787	0.00503392	0.000818363	0.00264706	0.000320858	0.00220935	0.000501744	0.00489386	1.23307e-05		0.00090318	0.00496217	0.00304031	0.00114427
EB73	-27.4973	153.06			0.00744	0.599918	0.0068217	10150.9	0.127338	5.24664		0.0346947		65.3972	41.4349		0.987699	0.660779	0.0184542	0.202449	0.00889465	3.42915		0.0793965	0.013813			0.0911088	0.0551028	0.0068024	0.0246356	0.00478393	0.00119163	0.000815926	0.00471956	0.00474971		0.00256674	0.000369327	0.000806069	1.6508e-05	0.00244033					0.00295001
EB74	-27.4973	153.06			0.00673	0.208104	0.00431858	6417.62	0.42291	12.1809	7.62173	0.149231		44.5604	41.9551	0.552503	1.39954	1.46858	0.0694172	0.569245	0.0262891	4.75622	0.00567161	0.053178	0.0516932	0.0367808	3.23443	0.443754	0.23966	0.0230629	0.089334	0.0172469	0.00312271	0.00188546	0.0138365	0.0104041	0.000560818	0.00570031	0.000242757	0.00511782	0.00335406	0.0125022	0.000131681	0.00175797	0.00341239	0.471571	0.0221192	0.00187178
EB75	-27.4973	153.06			0.00812	0.182004	0.00578369	4967.27	0.237372	2.36827	0.848602	0.031942		39.9251	57.8318		0.851056	2.44708	0.0151163	0.284923	0.00396222	3.45381		0.0322524	0.0177803	0.0233244	0.37062	0.167609	0.0663289	0.00392828	0.0181415	0.00418276	0.000357494	0.00017305	0.00287427	0.00189561		0.000715221		0.00105003	0.00201778	0.00573001	0.000527472		0.00256355	0.00264396	0.00408073
EB76	-27.4973	153.06			0.00753		0.000167372	5501.94	0.18253	2.51722	0.233583	0.0385719	0.479204	26.9818	24.4573	0.339257			0.00353205		0.00309827	3.05613	0.00978793		0.0221011		0.434445	0.215989	0.0365627	0.00173938	0.00776764	0.00209939	0.000100755	0.00017648	0.00130223	0.000190943										0.0522259	0.00329394
EB77	-27.4973	153.06			0.00451	0.0994619	0.0042689	10374.1	1.21495	4.78666		0.0303956	0.772387	92.4499	98.2252		1.05057	0.523464	0.0046019		0.00490842	8.28813	0.025918	0.128375	0.0504932			0.0826543	0.08089	0.00538584	0.0186867	0.00315407	0.00070096	0.000454402	0.00432355	0.00150115		0.000432016	0.000179181	0.0010761	0.000495857
EB78	-27.4973	153.06			0.00798
EB79	-27.4973	153.06	0.737282	0.00563227	0.00495		0.000420051	6872.89	0.525406	4.39671	3.4389	0.0149658		59.0522	41.1344		0.855504	0.51092	0.0363298	0.129301	0.0105165	3.1631		0.0218501	0.0156734	0.000435294	0.482979	0.0663884	0.0916982	0.0027149	0.0134631	0.00317164	4.23107e-05	0.000103685	0.00395688	0.00530032		0.00291081		0.00311884	0.000102581	0.0019969	0.00269417			0.214632	0.00417635
			Blank Spaces indicate unsuccessful analysis.

## Sheet: Insect details -sample location
CODE	Common Name	Order	Family	Genera	species	approximate latitude	approximate longitude	latitude	longitude	Suburb in Queensland	storaged methoed	Date caught	Feeding type
EB01	Eucalyptus longhorn	Coleoptera	Cerambycidae	Phoracantha	semipunctata	-27.3859	153.03			Chermside, QLD	Pinned	2017-08-28	Wood boring
EB02	Eucalyptus longhorn	Coleoptera	Cerambycidae	Phoracantha	semipunctata	-27.524	152.764			Kholo, QLD	Pinned	2017-08-22	Wood boring
EB03	Brown Cockchafer	Coleoptera	Scarabidae	Rhopaea	magnicornis			-27.5303	152.886	Pullenvale, QLD	Pinned	2017-10-12	Root chewing as larvae
EB04	Brown Cockchafer	Coleoptera	Scarabidae	Rhopaea	magnicornis			-27.5614	152.889	Bellbowrie, QLD	Pinned	2017-10-03	Root chewing as larvae
EB05	Brown Cockchafer	Coleoptera	Scarabidae	Rhopaea	magnicornis	-26.77	153.122			Currimundi, , QLD	Pinned	2017-09-14	Root chewing as larvae
EB06	Brown Cockchafer	Coleoptera	Scarabidae	Rhopaea	magnicornis			-27.5073	153.239	Wellington point, QLD	Pinned	2017-10-03	Root chewing as larvae
EB07	Brown Cockchafer	Coleoptera	Scarabidae	Rhopaea	magnicornis			-27.5303	152.886	Pullenvale, QLD	Pinned	2017-10-11	Root chewing as larvae
EB08	Brown Cockchafer	Coleoptera	Scarabidae	Rhopaea	magnicornis	-27.3721	152.887			Samford, QLD	Pinned	2017-10-14	Root chewing as larvae
EB09	Brown Cockchafer	Coleoptera	Scarabidae	Rhopaea	magnicornis	-27.3721	152.887			Samford, QLD	Pinned	2017-09-20	Root chewing as larvae
EB10	Brown Cockchafer	Coleoptera	Scarabidae	Rhopaea	magnicornis	-27.3914	152.972			Everton Hills, QLD	Pinned	2017-09-15	Root chewing as larvae
EB11	Brown Cockchafer	Coleoptera	Scarabidae	Rhopaea	magnicornis			-27.2998	152.929	Cashmere, QLD	Pinned	2017-10-01	Root chewing as larvae
EB12	Gum Tree Shield-Bug	Hemiptera	Pentatomidae	Thesues*	modestus*			-27.6993	152.76	Deebing Heights, QLD	Pinned	2017-09-28	Stem sucking
EB13	Gum Tree Shield-Bug	Hemiptera	Pentatomidae	Thesues*	modestus*	-27.34	152.934			Eatons Hill, QLD	Pinned	2017-09-03	Stem sucking
EB14	Gum Tree Shield-Bug	Hemiptera	Pentatomidae	Thesues*	modestus*			-27.5614	152.889	Bellbowrie, QLD	Pinned	2017-10-07	Stem sucking
EB15	Gum Tree Shield-Bug	Hemiptera	Pentatomidae	Thesues*	modestus*	-27.2609	153.011			Murumba Downs, QLD	Pinned	2006-04-18	Stem sucking
EB16	Gum Tree Shield-Bug	Hemiptera	Pentatomidae	Thesues*	modestus*					Inala Heights, QLD	Pinned	2006-03-02	Stem sucking
EB17	Gum Tree Shield-Bug	Hemiptera	Pentatomidae	Thesues*	modestus*	-27.3666	152.887			Samford, QLD	Pinned	2007-03-25	Stem sucking
EB18	Gum Tree Shield-Bug	Hemiptera	Pentatomidae	Thesues*	modestus*	-27.3014	152.988			Strathpine, QLD	Pinned	2005-03-28	Stem sucking
EB19	Gum Tree Shield-Bug	Hemiptera	Pentatomidae	Thesues*	modestus*	-27.3666	152.887			Samford, QLD	Pinned	2007-03-25	Stem sucking
EB20	Brown Long-Headed Shield-Bug	Hemiptera	Pentatomidae	Austramalya*	reticulata*			-27.4757	153.03	Brisbane City Botanic Gardens	Pinned	2017-10-25	Stem sucking
EB21	Brown Long-Headed Shield-Bug	Hemiptera	Pentatomidae	Austramalya*	reticulata*			-27.4757	153.03	Brisbane City Botanic Gardens	Pinned	2017-08-27	Stem sucking
EB22	Brown Long-Headed Shield-Bug	Hemiptera	Pentatomidae	Austramalya*	reticulata*			-27.5161	153.089	Carindale, QLD	Pinned	2017-06-20	Stem sucking
EB23	Brown Long-Headed Shield-Bug	Hemiptera	Pentatomidae	Austramalya*	reticulata*	-27.34	152.934			Eatons Hill, QLD	Pinned	2017-10-10	Stem sucking
EB24	Brown Long-Headed Shield-Bug	Hemiptera	Pentatomidae	Austramalya*	reticulata*	-27.4756	152.992			Auchenflower, QLD	Pinned	2017-10-20	Stem sucking
EB25	Brown Long-Headed Shield-Bug	Hemiptera	Pentatomidae	Austramalya*	reticulata*			-27.4757	153.03	Brisbane City Botanic Gardens	Pinned	2017-10-15	Stem sucking
EB26	Blue Banded Bee	Hymenoptera	Apidae	Amegilla	cingulata			-27.52	152.94	Kenmore, QLD	Pinned	2007-03-24	necter
EB27	Blue Banded Bee	Hymenoptera	Apidae	Amegilla	cingulata	-27.4698	153.025			Brisbane City	Pinned	2005-03-17	necter
EB28	Blue Banded Bee	Hymenoptera	Apidae	Amegilla	cingulata			-27.442	153.167	Wynum, QLD	Pinned	2009-10-16	necter
EB29	Blue Banded Bee	Hymenoptera	Apidae	Amegilla	cingulata			-27.4757	153.03	Brisbane City Botanic Gardens	Pinned	2004-04-01	necter
EB30	Blue Banded Bee	Hymenoptera	Apidae	Amegilla	cingulata			-27.47	153.024	Brisbane City	Pinned	2005-03-07	necter
EB31	Blue Banded Bee	Hymenoptera	Apidae	Amegilla	cingulata	-27.3014	152.988			Strathpine, QLD	Pinned	2005-04-09	necter
EB32	Blue Banded Bee	Hymenoptera	Apidae	Amegilla	cingulata	-27.4919	152.898			Brookfield, QLD	Pinned	2010-03-09	necter
EB33	Blue Banded Bee	Hymenoptera	Apidae	Amegilla	cingulata	-27.4698	153.025			Brisbane City	Pinned	2005-03-17	necter
EB34	Blue Banded Bee	Hymenoptera	Apidae	Amegilla	cingulata	-27.5	153			St Lucia, QLD	Pinned	2006-04-12	necter
EB35	Blue Banded Bee	Hymenoptera	Apidae	Amegilla	cingulata			-27.4158	153.043	Brisbane City	Pinned	2005-03-30	necter
EB36	Blue Banded Bee	Hymenoptera	Apidae	Amegilla	cingulata	-27.3814	153.012			Chermside West, QLD	Pinned	2005-03-12	necter
EB41	European Honey Bee	Hymenoptera	Apidae	Apis	mellifera	-26.5572	152.907			Cooloolabin, QLD	Pinned	2010-05-08	Necter
EB42	European Honey Bee	Hymenoptera	Apidae	Apis	mellifera	-27.47	153.024			Brisbane City	Pinned	2005-04-14	Necter
EB43	European Honey Bee	Hymenoptera	Apidae	Apis	mellifera	-27.5333	153.1			Mansfield, QLD	Pinned	2005-04-10	Necter
EB44	European Honey Bee	Hymenoptera	Apidae	Apis	mellifera			-27.4158	153.043	Wooloowin, QLD	Pinned	2005-04-07	Necter
EB45	European Honey Bee	Hymenoptera	Apidae	Apis	mellifera			-27.2967	153	Strathpine, QLD	Pinned	2005-03-29	Necter
EB46	European Honey Bee	Hymenoptera	Apidae	Apis	mellifera	-27.47	153.024			Brisbane City	Pinned	2005-03-17	Necter
EB47	European Honey Bee	Hymenoptera	Apidae	Apis	mellifera	-27.6144	152.789			Booval, QLD	Pinned	2005-03-13	Necter
EB48	Australian Hornet	Hymenoptera	Vespidae	Abispa	ephippium	-27.0833	153.133			Sandstone Point, QLD	Pinned	2005-04-19	predatory
EB49	Australian Hornet	Hymenoptera	Vespidae	Abispa	ephippium	-27.299	153.057			Brighton, Qld	Pinned	2005-03-26	predatory
EB50	Australian Hornet	Hymenoptera	Vespidae	Abispa	ephippium	-27.428	152.978			Enoggera, QLD	Pinned	2005-04-12	predatory
EB51	Australian Hornet	Hymenoptera	Vespidae	Abispa	ephippium	-27.2833	152.983			Lawnton, QLD	Pinned	2005-03-08	predatory
EB52	Australian Hornet	Hymenoptera	Vespidae	Abispa	ephippium			-27.47	153.024	Brisbane City	Pinned	2005-03-17	predatory
EB53	Australian Hornet	Hymenoptera	Vespidae	Abispa	ephippium	-27.34	152.934			Eatons Hill, QLD	Pinned	2005-04-02	predatory
EB54	Australian Hornet	Hymenoptera	Vespidae	Abispa	ephippium	-27.3014	152.988			Strathpine, QLD	Pinned	2005-04-09	predatory
EB55	Australian Hornet	Hymenoptera	Vespidae	Abispa	ephippium			-27.6993	152.76	Deebing Heights, QLD	Pinned	2018-09-24	predatory
EB56	Common Crow	Lepidoptera	Nymphalidae	Euploea	core	-27.5	153			St Lucia, QLD	Pinned	2006-04-11	leaf as catapillar/ necter as butterfly
EB57	Common Crow	Lepidoptera	Nymphalidae	Euploea	core	-27.491	153.218			Birkdale, QLD	Pinned	2 0 0 6	leaf as catapillar/ necter as butterfly
EB58	Common Crow	Lepidoptera	Nymphalidae	Euploea	core	-26.799	153.133			Caloundra, QLD	Pinned	2006-03-04	leaf as catapillar/ necter as butterfly
EB59	Common Crow	Lepidoptera	Nymphalidae	Euploea	core			-27.47	153.024	Brisbane City	Pinned	2005-03-17	leaf as catapillar/ necter as butterfly
EB60	Common Crow	Lepidoptera	Nymphalidae	Euploea	core	-27.418	153.057			Clayfield, QLD	Pinned	2006-04-02	leaf as catapillar/ necter as butterfly
EB61	Common Crow	Lepidoptera	Nymphalidae	Euploea	core	-27.1053	152.947			Morayfield, QLD	Pinned	2006-03-08	leaf as catapillar/ necter as butterfly
EB62	Common Crow	Lepidoptera	Nymphalidae	Euploea	core	-27.3666	152.887			Samford, QLD	Pinned	2009-03-20	leaf as catapillar/ necter as butterfly
EB63	Common Crow	Lepidoptera	Nymphalidae	Euploea	core			-27.1999	153.033	Deception Bay, QLD	Pinned	2009-03-22	leaf as catapillar/ necter as butterfly
EB64	Common Crow	Lepidoptera	Nymphalidae	Euploea	core	-27.65	152.9			Springfield, QLD	Pinned	2006-04-01	leaf as catapillar/ necter as butterfly
EB65	Common Crow	Lepidoptera	Nymphalidae	Euploea	core	-27.1569	152.244			Eskdale, QLD	Pinned	2007-03-30	leaf as catapillar/ necter as butterfly
EB66	Sawflies/Spit-Fire Grubs	Hymenoptera	Pergidae	Lophyrotoma*	Hymenoptera*			-27.653	153.023	Glider Forest, Forestdale, QLD	Not pinned	2019-02-27	Leaf chewing
EB67	Sawflies/Spit-Fire Grubs	Hymenoptera	Pergidae	Lophyrotoma*	Hymenoptera*			-27.653	153.023	Glider Forest, Forestdale, QLD	Not pinned	2019-02-27	Leaf chewing
EB68	Sawflies/Spit-Fire Grubs	Hymenoptera	Pergidae	Lophyrotoma*	Hymenoptera*			-27.653	153.023	Glider Forest, Forestdale, QLD	Not pinned	2019-02-27	Leaf chewing
EB69	Sawflies/Spit-Fire Grubs	Hymenoptera	Pergidae	Lophyrotoma*	Hymenoptera*			-27.653	153.023	Glider Forest, Forestdale, QLD	Not pinned	2019-02-27	Leaf chewing
EB70	Sawflies/Spit-Fire Grubs	Hymenoptera	Pergidae	Lophyrotoma*	Hymenoptera*			-27.653	153.023	Glider Forest, Forestdale, QLD	Not pinned	2019-02-27	Leaf chewing
EB71	Sawflies/Spit-Fire Grubs	Hymenoptera	Pergidae	Lophyrotoma*	Hymenoptera*			-27.653	153.023	Glider Forest, Forestdale, QLD	Not pinned	2019-02-27	Leaf chewing
EB72	Sawflies/Spit-Fire Grubs	Hymenoptera	Pergidae	Lophyrotoma*	Hymenoptera*			-27.653	153.023	Glider Forest, Forestdale, QLD	Not pinned	2019-02-27	Leaf chewing
EB73	Seychelles Scale Insect	Hemiptera	Monophlebidae	Icerya	seychellarum			-27.4973	153.06	Coorparoo, QLD	Not pinned	2019-03-07	Sapsucking
EB74	Seychelles Scale Insect	Hemiptera	Monophlebidae	Icerya	seychellarum			-27.4973	153.06	Coorparoo, QLD	Not pinned	2019-03-07	Sapsucking
EB75	Seychelles Scale Insect	Hemiptera	Monophlebidae	Icerya	seychellarum			-27.4973	153.06	Coorparoo, QLD	Not pinned	2019-03-07	Sapsucking
EB76	Seychelles Scale Insect	Hemiptera	Monophlebidae	Icerya	seychellarum			-27.4973	153.06	Coorparoo, QLD	Not pinned	2019-03-07	Sapsucking
EB77	Seychelles Scale Insect	Hemiptera	Monophlebidae	Icerya	seychellarum			-27.4973	153.06	Coorparoo, QLD	Not pinned	2019-03-07	Sapsucking
EB78	Seychelles Scale Insect	Hemiptera	Monophlebidae	Icerya	seychellarum			-27.4973	153.06	Coorparoo, QLD	Not pinned	2019-03-07	Sapsucking
EB79	Seychelles Scale Insect	Hemiptera	Monophlebidae	Icerya	seychellarum			-27.4973	153.06	Coorparoo, QLD	Not pinned	2019-03-07	Sapsucking
				* the genera and species were not definitively identified		An approximate latitude and longitude is given where location information was limited to a suburb of metropolitan Brisbane
